# Supplementary material for: Exploring the Role of Diabetes in ALS: A Population-Based Cohort Study
Source: Life (Basel). 2025 Jun 10;15(6):936. doi: 10.3390/life15060936 (PMC12194302; doi:10.3390/life15060936)
Supplement: Supplementary file 1 [file life-15-00936-s001.zip]

Archive with 1 entries (1 files):
- life-3673194-supplementary.pdf
